# Supplementary material for: A Novel Benzothiazole-Based Fluorescent AIE Probe for the Detection of Hydrogen Peroxide in Living Cells
Source: Molecules. 2024 Nov 1;29(21):5181. doi: 10.3390/molecules29215181 (PMC11547549; doi:10.3390/molecules29215181)
Supplement: Supplementary file 1 [file molecules-29-05181-s001.zip]

Archive with 1 entries (1 files):
- molecules-3279723-supplementary.pdf
